# Supplementary material for: Design of Potent Inhibitors Targeting the Main Protease of SARS-CoV-2 Using QSAR Modeling, Molecular Docking, and Molecular Dynamics Simulations
Source: Pharmaceuticals (Basel). 2023 Apr 18;16(4):608. doi: 10.3390/ph16040608 (PMC10146715; doi:10.3390/ph16040608)
Supplement: Supplementary file 1 [file pharmaceuticals-16-00608-s001.zip]

Archive with 1 entries (1 files):
- pharmaceuticals-2308414-supplementary.pdf
